# Supplementary material for: Syringin (Sinapyl Alcohol 4-O-Glucoside) Improves the Wound Healing Capacity of Fibroblasts and Keratinocytes In Vitro
Source: Int J Mol Sci. 2025 Aug 13;26(16):7827. doi: 10.3390/ijms26167827 (PMC12386873; doi:10.3390/ijms26167827)
Supplement: Supplementary file 1 [file ijms-26-07827-s001.zip]

Archive with 1 entries (1 files):
- ijms-3682433-supplementary.pdf
